# Supplementary material for: The Interaction Between the asb5a and asb5b Subtypes Jointly Regulates the L-R Asymmetrical Development of the Heart in Zebrafish
Source: Int J Mol Sci. 2025 Mar 19;26(6):2765. doi: 10.3390/ijms26062765 (PMC11943173; doi:10.3390/ijms26062765)
Supplement: Supplementary file 1 [file ijms-26-02765-s001.zip]

Archive with 2 entries (2 files):
- proofreading-Supplementary Flie S1.pdf
- Supplementary Flie S2.xls
